# Supplementary material for: Exploring Renal Changes after Bariatric Surgery in Patients with Severe Obesity
Source: J Clin Med. 2022 Jan 29;11(3):728. doi: 10.3390/jcm11030728 (PMC8837063; doi:10.3390/jcm11030728)
Supplement: Supplementary file 1 [file jcm-11-00728-s001.zip]

Archive with 1 entries (1 files):
- jcm-1555308-supplementary.pdf
